# Supplementary material for: Weak, Broken, but Working—Intramolecular Hydrogen Bond in 2,2′-bipyridine
Source: Int J Mol Sci. 2023 Jun 20;24(12):10390. doi: 10.3390/ijms241210390 (PMC10299186; doi:10.3390/ijms241210390)
Supplement: Supplementary file 1 [file ijms-24-10390-s001.zip]

Archive with 1 entries (1 files):
- ijms-2462333-supplementary.pdf
